# Supplementary material for: Research on the evolution of spatial network structure of tourism eco-efficiency and its influencing factors in China’s provinces based on carbon emission accounting
Source: PLoS One. 2022 Sep 14;17(9):e0272667. doi: 10.1371/journal.pone.0272667 (PMC9473553; doi:10.1371/journal.pone.0272667)
Supplement: S1 Table — (XLSX) [file pone.0272667.s001.xlsx]

## Sheet: Sheet1
area	省份	2010	2011	2012	2013	2014	2015	2016	2017	2018	2019	M	SD
东部	北京	0.522	0.586	0.599	1.018	1.056	1.062	1.064	1.069	1.056	1.047	0.908	0.235
东部	天津	1.001	1.05	1.068	1.101	1.154	1.182	1.142	1.164	1.077	1.052	1.099	0.059
东部	河北	0.209	0.246	0.28	0.346	0.349	0.392	0.396	0.371	0.421	0.41	0.342	0.073
东部	上海	1.496	1.484	1.461	1.177	1.09	1.061	1.366	1.042	1.014	0.731	1.192	0.253
东部	江苏	0.417	0.469	0.483	0.601	0.576	0.554	0.529	0.421	0.475	0.414	0.494	0.068
东部	浙江	0.371	0.425	0.454	0.557	0.57	0.558	0.533	0.44	0.473	0.407	0.479	0.071
东部	福建	0.346	0.399	0.432	0.508	0.503	0.521	0.505	0.462	0.597	0.607	0.488	0.082
东部	山东	0.324	0.383	0.422	0.559	0.562	0.541	0.484	0.395	0.399	0.353	0.442	0.088
东部	广东	0.292	0.349	0.367	0.441	0.38	0.422	0.404	0.304	0.286	0.262	0.351	0.062
东部	海南	0.224	0.251	0.258	0.309	0.358	0.36	0.338	0.29	0.318	0.274	0.298	0.047
	东部地区	0.52	0.564	0.582	0.662	0.66	0.665	0.676	0.596	0.611	0.556	—	—
中部	山西	0.384	0.436	0.536	0.768	1.008	1.043	1.052	1.069	1.056	1.059	0.841	0.285
中部	安徽	0.208	0.306	0.374	0.428	0.404	0.456	0.534	0.401	0.395	0.39	0.39	0.086
中部	江西	0.225	0.316	0.377	0.451	0.514	0.582	0.589	0.532	0.618	0.589	0.479	0.134
中部	河南	0.399	0.441	0.486	0.523	0.483	0.483	0.4	0.344	0.362	0.351	0.427	0.065
中部	湖北	0.324	0.414	0.517	0.638	0.584	0.567	0.664	0.403	0.345	0.321	0.478	0.132
中部	湖南	0.307	0.392	0.449	0.45	0.442	0.461	0.441	0.436	0.46	0.435	0.427	0.047
	中部地区	0.308	0.384	0.457	0.543	0.573	0.599	0.613	0.531	0.539	0.524	—	—
西部	内蒙古	0.277	0.295	0.308	0.386	0.399	0.403	0.421	0.404	0.503	0.542	0.394	0.085
西部	广西	0.36	0.419	0.471	0.603	0.595	0.613	0.57	0.542	0.63	0.676	0.548	0.1
西部	重庆	1.064	1.001	0.734	1.028	1.031	1.02	0.721	0.679	0.664	0.673	0.862	0.178
西部	四川	0.488	0.751	1.049	1.016	1.027	1.019	0.693	0.586	0.64	0.582	0.785	0.22
西部	贵州	0.557	1.09	1.111	1.147	1.141	1.15	1.176	1.133	1.31	1.342	1.116	0.213
西部	云南	0.342	0.388	0.474	0.617	0.619	0.637	0.742	1.011	1.066	1.067	0.696	0.271
西部	陕西	0.356	0.438	0.677	0.721	0.695	0.677	0.649	0.558	0.552	0.515	0.584	0.121
西部	甘肃	0.139	0.186	0.231	0.28	0.308	0.33	0.316	0.3	0.318	0.35	0.276	0.068
西部	青海	0.137	0.147	0.166	0.199	0.206	0.199	0.207	0.175	0.18	0.177	0.179	0.024
西部	宁夏	0.147	0.154	0.075	0.228	0.182	0.173	0.162	0.18	0.186	0.191	0.168	0.04
西部	新疆	0.108	0.131	0.15	0.114	0.14	0.167	0.203	0.203	0.307	0.351	0.187	0.082
	西部地区	0.361	0.455	0.495	0.576	0.576	0.581	0.533	0.525	0.578	0.588	—	—
东北部	辽宁	0.516	0.644	0.693	0.727	0.721	0.522	0.471	0.402	0.387	0.382	0.547	0.139
东北部	吉林	0.231	0.278	0.313	0.401	0.419	0.425	0.486	0.439	0.575	0.56	0.413	0.113
东北部	黑龙江	0.369	0.476	0.56	1.008	0.248	0.273	0.252	0.229	0.259	0.257	0.393	0.243
	东北地区	0.372	0.466	0.522	0.712	0.462	0.407	0.403	0.357	0.407	0.4	—	—
	全国均值	0.405	0.478	0.519	0.612	0.592	0.595	0.584	0.533	0.564	0.546	—	—
